# Supplementary material for: Resistance to Linezolid and Pretomanid in the Era of Modern Drug-Resistant Tuberculosis Treatment in South Africa: A Systematic Review and Meta-Analysis
Source: Antibiotics (Basel). 2026 May 28;15(6):543. doi: 10.3390/antibiotics15060543 (PMC13296143; doi:10.3390/antibiotics15060543)
Supplement: Supplementary file 1 [file antibiotics-15-00543-s001.zip]

Archive with 2 entries (2 files):
- Supplementary file S1 Search strategy.pdf
- Supplementary file S2 GRADE.pdf
